# Supplementary material for: Novel Synthesis Methods of New Imidazole-Containing Coordination Compounds Tc(IV, V, VII)—Reaction Mechanism, Xrd and Hirshfeld Surface Analysis
Source: Int J Mol Sci. 2022 Aug 21;23(16):9461. doi: 10.3390/ijms23169461 (PMC9408894; doi:10.3390/ijms23169461)
Supplement: Supplementary file 1 [file ijms-23-09461-s001.zip]

Archive with 1 entries (1 files):
- ijms-1868144-supplementary.pdf
